# Supplementary material for: Anti-Hcp1 Monoclonal Antibody Is Protective against Burkholderia pseudomallei Infection via Recognizing Amino Acids at Asp95-Leu114
Source: Pathogens. 2023 Dec 31;13(1):43. doi: 10.3390/pathogens13010043 (PMC10818278; doi:10.3390/pathogens13010043)
Supplement: Supplementary file 1 [file pathogens-13-00043-s001.zip]

Archive with 1 entries (1 files):
- pathogens-2688976-supplementary.pdf
